# Supplementary material for: Optogenetic engineering of STING signaling allows remote immunomodulation to enhance cancer immunotherapy
Source: Nat Commun. 2023 Sep 6;14:5461. doi: 10.1038/s41467-023-41164-2 (PMC10482946; doi:10.1038/s41467-023-41164-2)
Supplement: Supplementary file 8 — Source Data [file 41467_2023_41164_MOESM8_ESM.xlsx]

## Sheet: Figure 1
		Source data file
		Figure 1c							Figure 1d
	Intensity	Dark		Light
	Distance (pixels)	CRY2-pLxIS	TBK1-YFP	CRY2-pLxIS	TBK1-YFP
	0	469	592.75	284.25	298.25
	1	478.037	615.611	285.722	297.722
	2	464.981	612.454	278.269	293.667
	3	413.333	561.167	290.333	274
	4	491.713	592.093	302.231	307.889
	5	489.037	640.611	293.87	347.204
	6	469	660.667	302.75	323.083
	7	457.019	653.204	310.778	332.944
	8	455.491	653.843	302.065	340.315
	9	480.5	656.5	317	376
	10	461.102	613.518	355.056	408.426
	11	480.926	634.556	568.407	640.278
	12	469.667	654.833	1075.58	1066.58
	13	455.519	699.852	2489.87	2062.59
	14	467.065	664.991	4710.22	3849.23
	15	476	634.667	7278.83	6319.83
	16	468.213	626.63	8377.19	7936.87
	17	471.593	625.778	6662.07	8363.98
	18	418.25	629	4793.5	5964.5
	19	428	628.87	2866.85	3615.11
	20	421.963	596.759	1317.88	1593.79
	21	398.167	610.167	762.833	810.167
	22	431.315	581.648	561.63	670.074
	23	443.944	553.111	599.018	715.518
	24	423.917	538.167	640	820.75
	25	434.019	537.13	647.167	903.074
	26	462.296	523.639	582.315	897.75
	27	433	590	545.5	756.5
	28	444.065	542.741	480.463	607.972
	29	430.963	506.778	435.481	528.352
	30	429.917	485.25	377.583	436.417
	31	432.741	484.5	328.148	368.556
	32	454.38	516.232	320.787	356.556
	33	469.333	522.667	335.833	293.5
	34	422.472	508.056	317.509	308.88
	35	400.352	497.148	322.093	289.741
	36	434.25	499.5	334.5	306.5
	37	457.37	515.352	354.019	323.222
	38	466.87	551.963	356.657	353.389
	39	481.5	623.5	339	350.833
	40	482.148	594.704	366.083	349.352
	41	491.63	607.963	342.63	352.241
	42	461.083	604.083	358.417	374.833
	43	428.926	605.185	357.574	384.019
	44	421.389	600.389	343.546	404.769
	45	477	595	390	419
	46	458.787	591.926	426.25	433
	47	475.111	608.87	428.5	407.167
	48	450.417	610.5	431.75	425
	49	451	634.407	392.241	460.593
	50	449.194	645.111	393.972	484.324
	51	471.833	639.833	427.167	504.833
	52	465.472	628.518	520.537	539.157
	53	488.463	681.796	750.463	671.907
	54	492.25	638.25	1597	1131.5
	55	523.13	623.944	3178.26	2227.15
	56	469.472	648.157	4940.69	4523.56
	57	500.5	683.667	6796	7059
	58	478.833	669.13	5865.35	7277.29
	59	480.407	648.593	4189.06	6560.85
	60	476.167	651.333	2062.58	4056.33
	61	481.981	625.167	966.074	1794.07
	62	455.287	636.176	561.232	777.889
	63	459	605	422.5	507
	64	499.352	592.13	408.269	425.639
	65	473.296	545	340.426	410.926
	66	477.167	553.167	332.083	397.083
	67	418.222	584.759	316.333	379.704
	68	443.62	602.25	317.944	361.889
	69	470.333	567.667	321.833	376.333
	70	463.593	562.287	326.954	358.389
	71	465.685	586.241	316.593	363.537
	72	467.25	599.75	340	361.25
		Figure 1e
	Relative expression	CRY2-Ctrl						CRY2-pLxIS
		Dark			Light			Dark			Light
	RSAD2	0.99205	0.98932	1.08699	0.99572	0.9922	1.2245	0.952925	1.01737	1.0297	12.43	17.3727	17.6982
	CXCL10	0.9943	0.99283	1.0987	0.98759	0.99438	1.11948	1.01345	1.18253	0.804021	8.18148	9.77066	8.55881
	IFNB	0.99464	0.99128	1.19184	0.98894	0.99346	1.01845	1.09944	0.950759	0.9498	21.2843	24.8892	25.6982
	IFIT1	0.99492	0.99108	0.69543	0.98985	0.98819	0.698744	1.29016	0.720984	0.988856	19.0236	28.6205	23.9327
	IFIT2	0.98613	0.99552	0.6029	0.94239	0.98983	0.693455	1.14788	0.70984	1.14228	19.0236	28.6205	29.6453
	IFIT3	0.99037	0.99476	0.69399	0.99418	0.99106	0.709367	0.857721	1.04324	1.09903	38.8874	40.5615	31.2735
	ISG15	0.9906	0.98679	0.69467	0.99224	1.02058	0.673	0.913124	0.858268	1.22861	9.51649	9.86558	9.2215
		Figure 1f
	IFN-β (pg/ml)	CRY2-Ctrl			CRY2-pLxIS
	Dark	18.034	9.01698	12.4838	18.034	9.01698	23.3476
	Light	28.034	19.017	30.2344	245.044	268.496	234.335
		Figure 1g
	IFN-β (pg/ml)	Light intensity (mW/cm2)	CRY2-Ctrl				CRY2-pLxIS				CRY2clust-Ctrl				CRY2clust-pLxIS (LiSmore)
		0	14.024	14.345	10.422	12.445	12.886	11.1553	15.406	12.094	14.489	11.192	17.495	14.056	14.982	12.345	19.384	18.405
		0.1	14.524	10.834	16.452	13.974	35.886	35.1553	45.532	43.478	14.564	14.176	20.485	14.923	96.66	85.8022	74.343	76.432
		0.5	16.883	12.751	16	13.499	88.653	85.005	89.094	96.374	15.029	13.758	20.485	15.353	182.826	170.566	152.386	160.485
		1	15.024	11.355	16.485	18.384	145.379	168.56	160.485	150.344	13.024	18.035	16.948	20.384	268.664	200.558	270.495	215.472
		2	14.628	10.849	13.456	19.434	205.147	216.677	179.036	200.384	16.248	11.795	17.495	18.445	356.785	250.342	348.482	273.845

## Sheet: Figure 2
		Figure 2b							Figure 2c
		Control , dark	LiSmore , dark	Control, light	LiSmore, light
	IFN-α (pg/ml)	3.45309	3.3831	3.31311	18.1986
		3.54364	3.21382	3.50633	22.4857
		2.8947	4.60485	5.84756	16.4858
		6.3947	8.57385	2.5565	18.8475
		5.3575	8.4875	7.53455	22.4556
		8.58344	7.4874	9.46274	22.0495
	IFN-β (pg/ml)
		3.19565	3.85689	3.40987	35.9
		3.46537	4.71166	3.50202	35.2472
		6.8475	4.69586	6.49875	45.4888
		6.9485	9.48857	8.3875	38.586
		5.8773	7.47785	7.4877	29.5876
		8.3556	5.3877	7.98763	33.4858

## Sheet: Figure 3
		Figure 3c
	MFI	PBS	cGAMP	Control, dark	LiSmore, dark	Control, light	LiSmore, light
	MHC I	4185	6041	3375	3009	3573	7120
		2576	6431	4309	4322	4647	7655
		2888	5835	2800	2905	2798	6974
		3099	5983	3287	3292	3257	6577
	MHC II	2058	4103	2515	2089	2610	4118
		2727	4477	2395	2007	2501	4021
		2205	4003	2665	2445	2760	4366
		2238	4026	2307	2688	2765	4375
	CD80	885	2673	1377	1370	1343	2612
		943	2564	920	976	966	2455
		925	2268	1300	1243	1276	2467
		1008	1805	1025	1022	1066	2035
	CD86	205	1018	388	326	402	956
		214	947	435	326	446	970
		305	2170	346	366	405	1082
		312	2129	382	374	370	1255
	CD40	607	1171	639	577	693	1316
		605	1075	605	588	690	1306
		520	988	604	612	587	1022
		542	856	631	630	602	1028
	CCR7	155	165	199	178	175	248
		158	170	182	175	177	215
		170	176	175	166	180	240
		167	166	162	170	165	224
		Figure 3e
	Division index	PBS	cGAMP	Control, dark	LiSmore, dark	Control, light	LiSmore, light
		1.25	1.15	1.42	1.44	1.43	1.79
		1.2	1.18	1.35	1.48	1.37	1.75
		1.07	1.05	1.28	1.33	1.35	1.82
		1.1	1.03	1.25	1.22	1.3	1.77
		Figure 3f
	% IFN-γ+ CD8+ T cells	PBS	cGAMP	Control, dark	LiSmore, dark	Control, light	LiSmore, light
		21.67	38.49	23.82	22.32	23.14	37.85
		24.52	28.5	22.18	21.87	26.55	37.43
		19.87	33.8	24.56	26.2	24.5	50.54
		19.12	38.46	18.38	19.14	18.25	49.68
		17.27	25.66	14.77	18.35	12.18	31.48
		18.4	28.6	17.7	17.4	18.3	35.4
		Figure 3h
	SIINFEKL–MHC-I MFI	PBS	cGAMP	Control, dark	LiSmore, dark	Control, light	LiSmore, light
		92.3	128	88.2	85.3	87.4	288.6
		90.7	122	93.5	89.6	83.8	310.7
		76.9	83.8	80.7	77.4	79.5	259.4
		85	89.7	80.5	80.9	82.4	186
		Figure 3i
	% Cytotoxicity (LDH release)	PBS	cGAMP	Control, dark	LiSmore, dark	Control, light	LiSmore, light
		15.4	24.6	20	16.8	18.5	52.8
		16.2	22.4	15.6	15.4	15.5	45.8
		16.6	28.5	14.8	15.9	16.4	42.7
		12.9	18.6	13.8	18.3	10.3	44.5
		17.8	33.5	14.2	12.4	15.7	30.5
		14.5	25.6	22	17.8	17.8	37.8

## Sheet: Figure 4
		Figure 4d
	Tumor volume (mm3)
	Days after tumor inoculation	PBS					cGAMP					Control, dark					LiSmore, dark					Control, light					LiSmore, light
	4	0	0	0	0	0	0	0	0	0	0	0	0	0	0	0	0	0	0	0	0	0	0	0	0	0	0	0	0	0	0
	7	8.944	8.32	33.28	4.16	3.3696	4.16	2.39616	0	0	0	8.32	33.28	14.04	4.16	4.16	9.36	10.0672	8.32	4.16	4.16	18.72	14.04	14.04	9.84256	14.04	0.78	3.3696	0	0	0
	9	46.7813	37.44	67.6	43.264	29.302	14.04	3.87504	0.78	0.52	0.20592	52.65	61.1021	38.272	28.665	26.4493	45.76	35.594	42.432	27.1814	21.2992	67.6	57.2166	61.074	59.904	45.864	5.2	4.576	3.03264	2.106	0.3328
	11	94.38	65	112.32	63.18	49.92	41.6	7.78752	4.576	4.16	4.16	131.04	112.32	75.4	116.064	75.4	122.45	101.458	101.369	75.4	78.7405	112.32	91.234	112.32	94.38	72.8	14.976	9.1	4.16	4.16	0.936
	13	111.683	97.5	138.445	91	131.04	49.92	17.0394	18.72	22.295	4.16	203.84	178.36	131.04	153.79	112.32	178.36	123.552	112.32	127.296	142.805	178.36	203.84	158.558	110.11	94.38	33.28	14.04	5.2	14.04	5.2
	15	203.84	175.76	178.36	131.04	168.314	78	33.28	34.944	35.776	8.125	322.883	234	149.76	183.456	142.805	266.24	175.76	158.184	158.731	168.314	215.654	284.731	203.84	134.784	131.04	35.776	14.04	18.72	22.295	6.24
	17	375.7	269.568	203.84	164.775	183.456	98.5608	63.18	38.5258	57.434	18.72	440.128	338.13	215.654	196.599	178.36	356.915	282.88	179.74	178.36	207.567	332.8	366.912	299.52	178.36	153.354	71.5	21.2992	55.016	33.28	14.04
	19	484.141	366.08	292.5	299.52	215.654	142.805	84.5	50.336	71.5	38.272	572	509.6	346.133	266.24	208.936	469.3	370.473	208.936	299.52	239.85	421.2	516.23	384.592	203.84	192.358	112.32	67.6	71.5	37.44	18.72
	21	755.04	399.36	463.32	494.723	387.504	203.84	144.144	65.8944	131.04	68.9	755.04	666.79	469.3	408.564	412.776	742.456	572	421.2	440.128	282.88	650	741.374	572	366.08	254.8	149.76	127.296	94.38	112.32	65
		Figure 4e
	SIINFEKL–MHC-I MFI	PBS	cGAMP	Control, dark	LiSmore, dark	Control, light	LiSmore, light
		52.8	124	49.8	55.8	55.9	1266
		50.5	205	57.6	58.3	55.7	1276
		46.2	145.6	48.5	60.2	49.7	885.8
		60.5	88	68	75.9	65.2	686.5
	CD80 MFI	55.2	78	51.5	53.9	58.4	200
		55	82.3	52.6	55.7	58.7	219
		48.9	62.6	70.6	50.1	52.4	159.4
		45.5	102.4	40.5	66.5	57.5	124
		Figure 4g
	% CD69+ CD8+ T cells	PBS	cGAMP	Control, dark	LiSmore, dark	Control, light	LiSmore, light
		17.4	70	21.2	20.4	26.2	72.8
		15.5	56.4	17.8	18.5	20.6	58.2
		24.5	77.4	30.2	24.5	27.8	71.2
		34.4	77.2	29.4	26.4	25.6	72.2
		25.8	53.5	25.5	28.4	24.7	50.3
	% Ki67+ CD8+ T cells	28.5	72.6	35.3	38.8	34.8	77.7
		26.6	68.4	30.8	31.7	31.05	70.5
		40.5	77.4	38.6	30.04	40.3	85.4
		32.5	50.78	33.49	33.3	33.7	54.76
		35.25	55.5	36.88	37.8	34.6	57.95
	% IFN-γ+ CD8+ T cells	6.97	16.7	6.41	6.68	6.56	22.7
		6.88	17	6.67	6.5	7.45	20.98
		12.34	15.2	9	11.55	12.22	23.44
		10.09	20.88	10.34	9.82	10.03	19.1
		10.45	25.66	10.66	10.77	9.04	19.56

## Sheet: Figure 5
		Figure 5c
	Tumor volume (mm3)
	Days after tumor inoculation	CRY2cl-Ctrl, dark				LiSmore, dark				CRY2cl-Ctrl, light				LiSmore, light				CRY2cl-Ctrl, dark, αPD-L1				LiSmore, dark, αPD-L1				CRY2cl-Ctrl, light, αPD-L1				LiSmore, light, αPD-L1
	4	0	0	0	0	0	0	0	0	0	0	0	0	0	0	0	0	0	0	0	0	0	0	0	0	0	0	0	0	0	0	0	0
	6	5.22288	3.744	8.9856	6.54368	6.864	11.375	5.824	5.616	9.75	8.68608	7.5504	11.415	6.292	3.3696	3.0056	5.04504	11.6002	10.6142	14.508	7.70224	6.864	11.375	5.824	8.775	14.04	12.5096	8.38656	16.848	5.04504	3.56668	8.45	1.72224
	8	50.544	26.9568	45.3024	31.213	36.0422	35.594	37.1732	33.696	52.65	47.6986	38.2949	24.0448	18.72	19.188	13.2678	20.2342	62.3002	49.3293	63.4982	47.3158	39.104	63.1774	41.2776	47.385	68.9	43.5006	41.9578	67.6	11.415	9.1	21.0392	14.976
	10	147.917	74.1	106.706	105.391	138.528	127.705	101.369	75.4	138.528	106.964	121.68	72.3668	35.7178	28.314	31.537	28.665	151.915	104.957	112.32	138.445	117.975	110.889	99.4739	112.32	149.916	135.924	108.455	116.064	16.38	21.5186	34.112	24.206
	12	268.913	234.275	176.679	180.154	231.828	235.542	214.032	170.394	238.313	255.896	174.414	229.133	166.134	94.38	99.4739	75.9554	254.475	206.388	223.741	240.282	289.536	230.676	206.388	188.698	222.812	228.055	190.27	211.484	67.6	71.5	45.3024	33.28
	14	433.836	350.293	338.13	295.324	342.784	292.5	339.456	271.311	349.648	430.876	282.88	367.13	227.229	129.168	149.094	149.916	587.6	413.267	369.208	416.011	475.338	332.8	360.137	370.473	463.32	430.876	282.88	367.13	158.552	129.168	79.7987	59.904
	16	722.358	572	416.988	415.359	565.494	624	544.388	430.612	574.319	624	572	547.98	386.58	181.21	260.325	299.52	817.96	613.6	524.378	629.924	747.868	598	652.421	551.2	624.26	624	684.65	582.4	259.422	116.064	123.552	118.03
	18	880.88	820.086	852.748	832.9	946.109	817.96	699.426	522.288	900.157	742.41	880.256	624	516.23	328.669	353.144	433.836	864.934	772.265	695.284	894.01	877.748	736.183	849.905	670.761	819.819	867.543	852.748	755.04	303.825	191.1	170.718	149.396
		Figure 5d
	Tumore weight (g)	Control, dark	LiSmore, dark	Control, light	LiSmore, light	Control, dark, αPD-L1	LiSmore, dark, αPD-L1	Control, light, αPD-L1	LiSmore, light, αPD-L1
		0.3087	0.3306	0.3259	0.2533	0.338	0.3511	0.3591	0.1389
		0.3615	0.4835	0.4617	0.3737	0.3532	0.3532	0.3455	0.1732
		0.4958	0.5636	0.5376	0.2947	0.5211	0.52	0.562	0.2136
		0.644	0.4982	0.6766	0.302	0.5827	0.553	0.7046	0.2166

## Sheet: Figure 6
		Figure 6b
	Tumor volume (mm3)
		Days after tumor inoculation	PBS					cGAMP					Control					LiSmore
	Primary	7	6.24	8.9856	27.391	6.8796	4.16	14.2688	7.29872	34.944	21.0392	9.90288	20.2342	7.78752	4.576	11.3724	14.04	29.8823	19.7018	8.45	15.3062	14.026
		9	65.8944	45.4542	87.6408	41.6	50.544	18.72	18.1043	49.0355	23.3832	47.385	63.18	59.929	27.391	46.7813	39.936	30.8459	33.7896	15.912	19.9888	52.3494
		11	308.564	135.924	300.911	183.866	133.925	71.5	49.491	98.5608	52.65	78	99.099	191.1	159.12	100.1	85.8	41.6	40.5885	30.3264	28.2513	71.6836
		13	449.748	287.527	383.292	315.654	207.831	96.7977	56.2501	122.45	91.5358	86.8826	259.667	283.899	214.287	291.685	184.408	52.65	45.76	41.6	49.92	96.2125
		15	515.389	414.769	459.914	398.242	379.08	198.414	97.7226	172.608	114.15	106.649	369.097	440.819	282.3	411.701	299.187	70.331	68.9777	74.1	74.1	118.498
		18	665.08	512.778	503.946	471.744	422.523	310.041	159.806	192.358	127.296	178.36	928.395	652.08	416.326	521.319	358.392	181.9	186.725	103.11	141.709	127.166
		21	1172.5	1064.38	572	739.787	524.942	501.999	334	292.535	197.73	240.282	1150.16	1006.93	816.705	728	440.753	339.416	204.755	223.032	383.456	229.133
	Distal	7	8.32	8.125	8.32	8.125	7.488	8.125	9.425	20.9524	7.696	9.1	8.32	11.375	6.60192	8.45	19.188	21.4589	9.35272	8.125	5.78864	27.0514
		9	97.8432	44.928	116.064	36.0422	70.2	18.72	15.4918	45.0528	31.537	23.4	67.6	116.064	18.72	45.76	38.5258	37.0656	48.3226	22.8426	23.9616	91.234
		11	299.52	139.922	216.58	84.3648	127.705	123.931	153.88	211.836	112.32	117.198	116.064	160.983	191.1	110.11	379.08	85.8	80.6	68.445	71.5478	131.04
		13	353.158	211.484	262.394	261.929	262.871	242.012	282.88	304.034	193.648	216.58	276.971	322.193	302.363	333.152	454.652	106.142	120.673	97.0195	112.103	171.366
		15	505.419	313.229	398.803	385.943	360.406	398.034	394.144	408.564	267.313	342.284	351.746	390.452	387.789	517.638	630.63	133.719	221.686	159.91	180.191	274.602
		18	697.416	554.561	517.21	428.368	448.781	464.162	509.396	542.675	345.889	572	442.957	691.442	441.889	645.536	755.04	167.906	272.896	197.73	227.282	312.832
		21	1085.76	1108.22	692.12	599.29	729.872	849.42	723.58	757.411	575.907	973.14	582.4	1021.58	672.741	825.24	1039.42	224.224	316.22	219.422	254.939	333.89
		Figure 6c
	Tumor volume (mm3)
		Days after tumor inoculation	PBS					cGAMP					Control					LiSmore
	Primary	7	6.24	8.9856	27.391	6.8796	4.16	14.2688	7.29872	34.944	21.0392	9.90288	20.2342	7.78752	4.576	11.3724	14.04	29.8823	19.7018	8.45	15.3062	14.026
		9	65.8944	45.4542	87.6408	41.6	50.544	18.72	18.1043	49.0355	23.3832	47.385	63.18	59.929	27.391	46.7813	39.936	30.8459	33.7896	15.912	19.9888	52.3494
		11	308.564	135.924	300.911	183.866	133.925	71.5	49.491	98.5608	52.65	78	99.099	191.1	159.12	100.1	85.8	41.6	40.5885	30.3264	28.2513	71.6836
		13	449.748	287.527	383.292	315.654	207.831	96.7977	56.2501	122.45	91.5358	86.8826	259.667	283.899	214.287	291.685	184.408	52.65	45.76	41.6	49.92	96.2125
		15	515.389	414.769	459.914	398.242	379.08	198.414	97.7226	172.608	114.15	106.649	369.097	440.819	282.3	411.701	299.187	70.331	68.9777	74.1	74.1	118.498
		18	665.08	512.778	503.946	471.744	422.523	310.041	159.806	192.358	127.296	178.36	928.395	652.08	416.326	521.319	358.392	181.9	186.725	103.11	141.709	127.166
		21	1172.5	1064.38	572	739.787	524.942	531.999	334	292.535	297.73	240.282	1150.16	1006.93	816.705	728	440.753	339.416	204.755	223.032	383.456	229.133
	Tumor volume (mm3)
		Days after tumor inoculation	PBS					cGAMP					Control					LiSmore
	Distal	7	8.32	8.125	8.32	8.125	7.488	8.125	9.425	20.9524	7.696	9.1	8.32	11.375	6.60192	8.45	19.188	21.4589	9.35272	8.125	5.78864	27.0514
		9	97.8432	44.928	116.064	36.0422	70.2	18.72	15.4918	45.0528	31.537	23.4	67.6	116.064	18.72	45.76	38.5258	37.0656	48.3226	22.8426	23.9616	91.234
		11	299.52	139.922	216.58	84.3648	127.705	123.931	282.88	211.836	112.32	117.198	116.064	160.983	191.1	110.11	379.08	85.8	80.6	68.445	71.5478	131.04
		13	353.158	211.484	262.394	261.929	262.871	242.012	354.034	253.094	193.648	216.58	276.971	322.193	302.363	333.152	454.652	106.142	120.673	97.0195	112.103	171.366
		15	505.419	313.229	398.803	385.943	360.406	398.034	408.564	394.144	267.313	392.284	351.746	390.452	387.789	517.638	630.63	133.719	221.686	159.91	180.191	274.602
		18	697.416	554.561	517.21	428.368	448.781	572	509.396	442.675	345.889	464.162	442.957	691.442	441.889	645.536	755.04	167.906	272.896	197.73	227.282	312.832
		21	1085.76	1108.22	692.12	599.29	729.872	849.42	723.58	757.411	575.907	973.14	582.4	1021.58	672.741	825.24	1039.42	224.224	316.22	219.422	254.939	333.89

## Sheet: sup Figure 1
		sup Figure 1 a
	Relative IFNβ expression	A. mCh-CRY2-STING-CTT (355-379)	0.970983	1.10843	0.920586	0.227186	0.243536	0.221947
	(fold change)	B. mCh-CRY2-STING-CTT (355-379)2	1.11843	0.942813	0.938756	0.22921	0.250034	0.178473
		C. mCh-CRY2-STING-CTT (341-379)	1.20654	0.994992	0.798468	0.226276	0.27058	0.218884
		D. CRY2-mCh-STING-CTT (341-379)2	0.94576	0.935667	1.04757	0.573567	0.890934	0.569739
		E. mCh-CRY2-STING-CTT (341-379)2	1	0.986973	1.01303	8.7654	8.90922	9.32775
		sup Figure 1 b
	Intensity		Dark			Light
		Distance (µm)	mCh-CRY2	TBK1-YFP		mCh-CRY2	TBK1-YFP
		0	1.00064	0.316697		0.386251	0.916559
		0.0702363	0.117603	0.265094		0.159514	0.479342
		0.140473	0.362441	0.197303		0.112039	1.85112
		0.210709	0.102396	0.230566		0.0676035	0.594437
		0.280945	0.715758	0.348316		0.127231	0.945002
		0.351181	0.251428	0.47201		0.151918	1.07786
		0.421418	0.655435	0.946422		0.0930498	0.700531
		0.491654	0.493224	0.819313		0.164831	0.879954
		0.56189	1.01737	0.758605		0.607672	0.84599
		0.632126	0.659998	0.925806		0.334979	0.685049
		0.702363	1.04931	1.04292		0.169768	0.963845
		0.772599	0.239262	1.62636		0.53665	1.68946
		0.842835	0.83032	1.06392		0.581086	0.951363
		0.913071	0.796357	0.769355		0.312571	0.330163
		0.983308	0.45774	0.91455		0.135967	0.837589
		1.05354	1.31188	1.39225		0.703	0.813585
		1.12378	1.08732	1.71793		0.375997	0.813946
		1.19402	1.55317	1.22935		0.29586	0.743496
		1.26425	0.812071	1.06063		0.367641	1.51664
		1.33449	0.812071	1.06063		0.367641	1.51664
		1.40473	1.47105	1.04571		1.28219	0.684089
		1.47496	0.711196	1.21544		3.76529	0.802664
		1.5452	0.846034	1.38416		5.25826	0.622641
		1.61543	0.793315	1.33951		6.09001	1.3581
		1.68567	0.766449	1.17218		4.75921	1.14555
		1.75591	0.323916	0.986642		3.91417	1.26364
		1.82614	0.90078	1.2076		2.58792	1.11098
		1.89638	0.90078	1.2076		2.58792	1.11098
		1.96662	1.51566	0.844356		1.53209	1.48831
		2.03685	1.04373	1.11881		0.886062	1.02505
		2.10709	2.5163	1.28702		0.557539	1.42086
		2.17732	1.33723	1.84124		0.446259	1.31537
		2.24756	1.02903	1.14056		0.494113	0.951123
		2.3178	2.57713	0.871169		0.338017	1.60197
		2.38803	0.471934	1.26527		0.494493	0.789702
		2.45827	0.685343	1.17711		0.433726	0.859071
		2.52851	0.812578	0.810839		0.359666	0.9246
		2.59874	0.959582	0.502617		0.591341	0.868913
		2.66898	1.42797	0.743048		0.366122	0.701371
		2.73921	0.54797	0.538283		0.18496	0.3082
		2.80945	1.00977	0.817416		0.457653	0.566593
		2.87969	0.752255	1.36809		0.156096	0.69621
		2.94992	0.105944	0.732045		0.349032	0.767139
		3.02016	0.658477	0.822349		0.183441	0.392451
		3.0904	0.223548	0.700299		0.264337	0.894356
		3.16063	1.24599	0.559025		0.305355	0.517387
		3.23087	0.931702	0.470618		1.24801	1.0913
		3.3011	0.571288	0.337818		2.40524	1.00609
		3.37134	0.94843	0.576985		4.4041	0.976567
		3.44158	1.11723	1.09288		3.15382	1.08026
		3.51181	0.355851	0.689043		4.97493	0.681208
		3.58205	0.243317	1.0729		4.31143	0.986528
		3.65229	1.38235	0.945916		3.10938	1.02025
		3.72252	0.547464	1.23896		2.85188	0.705571
		3.79276	1.49133	0.997771		1.27269	1.08074
		3.86299	2.23193	0.998783		1.02051	1.9859
		3.93323	0.889628	1.17446		0.726168	0.943202
		4.00347	0.889628	1.17446		0.726168	0.943202
		4.0737	2.25372	1.60802		0.551082	0.740736
		4.14394	1.34129	0.914803		0.635017	1.29173
		4.21418	0.743131	1.2998		0.731105	0.880674
		4.28441	1.89635	0.706623		0.741739	1.32149
		4.35465	1.16336	1.09238		0.177364	0.856311
		4.42488	0.940826	0.803377		0.432207	0.720813
		4.49512	2.23091	1.91485		0.616407	1.14507
		4.56536	2.23091	1.91485		0.616407	1.14507
		4.63559	1.01281	1.07517		0.53741	0.896276
		4.70583	0.83184	0.680063		0.337638	1.16919
		4.77607	1.36815	0.625046		0.224839	1.2472
		4.8463	1.4158	1.28917		0.579947	0.965285
		4.91654	1.40161	1.18698		0.186859	0.831948
		4.98677	1.09036	1.05367		0.552981	1.42266
		5.05701	1.28806	1.05418		0.213065	1.51268
		5.12725	0.926633	1.09984		0.283707	2.03186
		5.19748	1.00723	1.35608		0.686669	0.807225
		5.26772	1.1593	0.919356		0.591341	1.5386
		5.33796	1.70373	1.71805		0.531713	1.37994
		5.40819	0.698523	1.46928		0.193695	1.30073
		5.47843	0.735527	0.591403		1	0.870353

## Sheet: sup Figure 2
		sup Figure 2 a
		J774A.1 WT						J774A.1 CRY2-pLxIS
	Fold change	Control			DMXAA			Dark			Light
	Rsad2	1.33178	0.790786	0.877432	151.808	160.512	172.347	1.05013	1.03567	0.914193	245.814	250.037	266.237
	Cxcl0	1.02095	1.14181	0.837238	64.6758	69.403	75.3461	1.00717	1.1392	0.853625	292.527	325.301	299.347
	Ifnb	1.02241	0.921103	1.05649	2.86134	4.0596	5.46238	0.991215	1.00062	1.00816	7.0188	5.497	8.23231
	Nos2	0.975509	1.24561	0.778881	14.1981	16.9888	12.348	0.916314	1.0484	1.03529	7.0188	6.497	9.34672
		sup Figure 2 b
		J774A.1 WT						J774A.1 CRY2-Ctrl						J774A.1 CRY2-pLxIS
		Control			DMXAA			Dark			Light			Dark			Light
	IFN-β (ng/ml)	1.37788	0.622116	1.27392	4.8854	5.69155	5.08765	0.877884	0.622116	0.435769	1.37788	0.622116	1.06437	0.777884	0.622116	0.647319	3.19658	4.48666	4.87341

## Sheet: sup Figure 5
		sup Figure 5
	pg/ml	Control, dark			LiSmore, dark			Control, light			LiSmore, light
	CXCL10	191.27	186.331	156.75	199.467	165.225	156.58	212.56	228.062	204.55	511.23	550.646	502.58
	CXCL1	53.61	54.31	43.56	63.62	75.29	60.45	68.95	77.7	67.472	134.35	124.33	104.5
	GM-CSF	28.1	26.315	23.673	32.18	33.52	28.485	31.2	36.65	33.45	79.06	78.06	73.59
	IL-6	6.93238	7.23	10.68	8.27347	7.5	7.45	13.44	12.67	13.48	44.96	47.2	31.48
	IL-1ß	23.38	24.17	23.55	23.96	29.49	17.45	27.35	24.25	23.53	61.58	63.81	74.24
	IL-12p70	19.33	12.89	21.485	23.36	26.32	18.45	16.39	12.87	15.63	44.68	50.5	53.48
	TNF-a	6.36	6.335	6.6	5.99	5.71	6.6	7.86	2.635	5.39	27.88	24.33	23.49
		2.24	2.18	2.2	2.5	2.4	1.9	2.35	2.53	3.58	4.88	3.62	3.9

## Sheet: sup Figure 6
		sup Figure 6 c
	% Cytotoxicity (Violet+7-AAD+)
		PBS	cGAMP	Control, dark	LiSmore, dark	Control, light	LiSmore, light
		18.9	35.3	20.2	20	22	70.7
		20.3	38.6	27.3	25.6	22.3	69.3
		16.6	28.8	19.5	18.4	17.8	82.5

[truncated: 5 more sheets: sup Figure 8, sup Figure 9, sup Figure 10, sup Figure 11, sup Figure 12]
